# Supplementary material for: 2-Methoxyestradiol Inhibits Radiation-Induced Skin Injuries
Source: Int J Mol Sci. 2022 Apr 10;23(8):4171. doi: 10.3390/ijms23084171 (PMC9032705; doi:10.3390/ijms23084171)
Supplement: Supplementary file 1 [file ijms-23-04171-s001.zip]

Archive with 1 entries (1 files):
- ijms-1659473-supplementary.pdf
